# Supplementary material for: Controlled Delivery of Pan-PAD-Inhibitor Cl-Amidine Using Poly(3-Hydroxybutyrate) Microspheres
Source: Int J Mol Sci. 2021 Nov 27;22(23):12852. doi: 10.3390/ijms222312852 (PMC8658019; doi:10.3390/ijms222312852)
Supplement: Supplementary file 1 [file ijms-22-12852-s001.zip]

Archive with 1 entries (1 files):
- ijms-1468173-supplementary.pdf
